# Supplementary material for: Dictyostelium discoideum as a Platform to Assess the Cytotoxicity of Marine Algal Extracts: The Case of Glossophora kunthii
Source: Mar Drugs. 2025 Nov 17;23(11):442. doi: 10.3390/md23110442 (PMC12654238; doi:10.3390/md23110442)
Supplement: Supplementary file 1 [file marinedrugs-23-00442-s001.zip]

Archive with 1 entries (1 files):
- marinedrugs-3955066-supplementary.pdf
